# Supplementary material for: The Growth-Inhibitory Effect of Increased Planting Density Can Be Reduced by Abscisic Acid-Degrading Bacteria
Source: Biomolecules. 2023 Nov 19;13(11):1668. doi: 10.3390/biom13111668 (PMC10669761; doi:10.3390/biom13111668)
Supplement: Supplementary file 1 [file biomolecules-13-01668-s001.zip]

Archive with 1 entries (1 files):
- biomolecules-2694063-supplementary.pdf
